# Supplementary material for: Effect of Pd2Spermine on Mice Brain-Liver Axis Metabolism Assessed by NMR Metabolomics
Source: Int J Mol Sci. 2022 Nov 9;23(22):13773. doi: 10.3390/ijms232213773 (PMC9693583; doi:10.3390/ijms232213773)
Supplement: Supplementary file 1 [file ijms-23-13773-s001.zip]

Archive with 1 entries (1 files):
- ijms-2014735-supplementary.pdf
